# Supplementary material for: Characterization of an Endolysin Targeting Clostridioides difficile That Affects Spore Outgrowth
Source: Int J Mol Sci. 2021 May 26;22(11):5690. doi: 10.3390/ijms22115690 (PMC8199566; doi:10.3390/ijms22115690)
Supplement: Supplementary file 1 [file ijms-22-05690-s001.zip]

Archive with 5 entries (4 files):
- ijms-1197637-supplementary/__MACOSX/
- ijms-1197637-supplementary/__MACOSX/._Supplementary Figure 1.pdf
- ijms-1197637-supplementary/__MACOSX/._Supplementary Table 1.docx
- ijms-1197637-supplementary/Supplementary Figure 1.pdf
- ijms-1197637-supplementary/Supplementary Table 1.pdf
